# Supplementary material for: Gender-Specific Prognostic Impact of Treosulfan Levels in High-Dose Chemotherapy for Multiple Myeloma
Source: Cancers (Basel). 2024 Oct 1;16(19):3364. doi: 10.3390/cancers16193364 (PMC11475554; doi:10.3390/cancers16193364)
Supplement: Supplementary file 1 [file cancers-16-03364-s001.zip]

Archive with 1 entries (1 files):
- cancers-3224199-supplementary.pdf
